# Supplementary material for: Characterization of Organellar-Specific ABA Responses during Environmental Stresses in Tobacco Cells and Arabidopsis Plants
Source: Cells. 2022 Jun 27;11(13):2039. doi: 10.3390/cells11132039 (PMC9265483; doi:10.3390/cells11132039)
Supplement: Supplementary file 1 [file cells-11-02039-s001.zip]

Archive with 1 entries (1 files):
- cells-1773189-supplementary.pdf
